# Supplementary material for: Weapons Evolve Faster Than Sperm in Bovids and Cervids
Source: Cells. 2021 Apr 29;10(5):1062. doi: 10.3390/cells10051062 (PMC8145498; doi:10.3390/cells10051062)
Supplement: Supplementary file 1 [file cells-10-01062-s001.zip]

Archive with 1 entries (1 files):
- cells-1176477-supplementary.pdf
